# Supplementary material for: A pilot trial investigating feasibility and preliminary efficacy of a task-specific step training regimen to improve balance recovery among community-dwelling older adults
Source: PLoS One. 2026 Jul 31;21(7):e0354677. doi: 10.1371/journal.pone.0354677 (PMC13426968; doi:10.1371/journal.pone.0354677)
Supplement: S1 File — (TXT) [file pone.0354677.s001.txt]

https://doi.org/10.7294/28597901
