# Supplementary material for: A pilot trial investigating feasibility and preliminary efficacy of a task-specific step training regimen to improve balance recovery among community-dwelling older adults
Source: PLoS One. 2026 Jul 31;21(7):e0354677. doi: 10.1371/journal.pone.0354677 (PMC13426968; doi:10.1371/journal.pone.0354677)
Supplement: S4 File — (XLSX) [file pone.0354677.s004.xlsx]

## Sheet: Table A
Table A. Effects of "group" on outcome measures. Positive trunk angle means flexion. Yellow highlighted cell with an asterisk indicates statistical significance. CI = confidence intervals; BH = body height; SH = sacrum height.
	Model-based means (95% CI of the model-based means), percentage, or count			p-value for a priori contrast
	Step training (n = 17 trips)	Treadmill training (n = 16 trips)	Control (n = 16 trips)	Step training vs. Control	Treadmill training vs. Control	Step training vs. Treadmill training
Measures related to trip outcome
Number of recoveries	13	6	8	-	-	-
Number of falls	4	10	8	-	-	-
Number of missed trips	2	1	1	-	-	-
Number of harness-assisted trips	1	3	3	-	-	-
Fall rate	4 or 24%	10 or 63%	8 or 50%	0.157	0.722	0.037*
Stepping strategy (elevating / lowering)	5 / 12	4 / 12	3 / 13	0.688	0.999	0.999
Measures related to recovery kinematics
Trunk angle at touchdown (deg)	27.7 (23.9, 31.5)	24.7 (20.8, 28.6)	29.4 (25.4, 33.4)	0.504	0.076	0.247
Recovery step length (%BH)	50.3 (47.2, 53.3)	45.5 (41.8, 48.9)	41.3 (37.1, 45.0)	<0.001*	0.089	0.032
Recovery step speed (m/s)	1.87 (1.75, 1.98)	1.72 (1.57, 1.85)	1.62 (1.44, 1.77)	0.011*	0.315	0.084
Distance from pelvis to stepping toe at touchdown (%BH)	19.6 (13.7, 23.8)	12.1 (4.1, 18.4)	11.2 (2.8, 17.9)	0.055	0.859	0.073
Sacrum height at touchdown (%SH while standing)	100.1 (95.3, 104.0)	100.4 (95.8, 104.3)	101.1 (96.5, 105.1)	0.71	0.792	0.909

## Sheet: Table B
Table B. Effects of "trip number" on outcome measures. Values are model-based means. Positive trunk angle means flexion. Yellow highlighted cell with an asterisk indicates statistical significance. CI = confidence intervals; BH = body height; SH = sacrum height.
	Trip 1	Trip 2	p-value
Measures related to trip outcome	(n = 30 trips)	(n = 30 trips)
Number of recoveries	13	14	-
Number of falls	14	8	-
Number of missed trips	0	4	-
Number of harness-assisted trips	3	4	-
Fall rate	14 of 27 or 52%	8 of 22 or 36%	-
Stepping strategy (elevating / lowering)	8 / 19	4 / 18	-
Measures related to recovery kinematics	(n = 27 trips)	(n = 22 trips)
Trunk angle at touchdown (deg)	28.3	26.24	0.223
Recovery step length (%BH)	45.1	46.6	0.443
Recovery step speed (m/s)	1.72	1.77	0.209
Distance from pelvis to stepping toe at touchdown (%BH)	11.8	17.2	0.034
Sacrum height at touchdown (%SH while standing)	98.4	102.5	<0.001

## Sheet: Table C
Table C. ANOVA model parameters.
Trunk angle at touchdown (deg)
Source	Number of parameters	DF	DFDen	F Ratio	Prob > F
Group	2	2	25.1	1.7573	0.1931
Trip Number	1	1	26.7	1.5574	0.2229
Stepping Strategy	1	1	37.4	1.6689	0.2043
Gait Speed (m/s)	1	1	37.5	14.2741	0.0006
Berg	1	1	30.7	10.9232	0.0024
Recovery step length (% body height): transformation used = (x)^2
Source	Number of parameters	DF	DFDen	F Ratio	Prob > F
Group	2	2	19.4	8.4416	0.0023
Trip Number	1	1	25.2	0.6078	0.4429
Stepping Strategy	1	1	29.1	0.0009	0.9768
Gait Speed (m/s)	1	1	25.4	20.9541	0.0001
Berg	1	1	23.2	3.7618	0.0647
Recovery step speed (m/s): transformation used = (x)^3
Source	Number of parameters	DF	DFDen	F Ratio	Prob > F
Group	2	2	19.8	4.0625	0.0333
Trip Number	1	1	18.2	1.6974	0.2089
Stepping Strategy	1	1	41.2	15.5905	0.0003
Gait Speed (m/s)	1	1	42	12.7891	0.0009
Berg	1	1	28.2	0.1186	0.7331
Distance from pelvis to stepping toe at touchdown (% body height): transformation used = square root(x +27.5)
Source	Number of parameters	DF	DFDen	F Ratio	Prob > F
Group	2	2	22	2.5689	0.0994
Trip Number	1	1	21.7	5.1304	0.0338
Stepping Strategy	1	1	39.2	0.0857	0.7712
Gait Speed (m/s)	1	1	40.7	0.4965	0.4851
Berg	1	1	29.3	0.0013	0.9719
Sacrum height at touchdown (% sacrum height while standing): transformation used = (x)^5
Source	Number of parameters	DF	DFDen	F Ratio	Prob > F
Group	2	2	26.5	0.0743	0.9286
Trip Number	1	1	22.3	16.2693	0.0005
Stepping Strategy	1	1	40.3	2.8249	0.1005
Gait Speed (m/s)	1	1	36.9	9.59	0.0037
Berg	1	1	33.9	0.396	0.5334
