# Supplementary material for: A pilot trial investigating feasibility and preliminary efficacy of a task-specific step training regimen to improve balance recovery among community-dwelling older adults
Source: PLoS One. 2026 Jul 31;21(7):e0354677. doi: 10.1371/journal.pone.0354677 (PMC13426968; doi:10.1371/journal.pone.0354677)
Supplement: S5 File — (XLSX) [file pone.0354677.s005.xlsx]

## Sheet: data from participants v2 
Subject #	Group	Sex	Age	Mass (kg)	Height (m)	BMI (kg/m^2)	Trip Number	Stepping Strategy	Integrated harness force (i.e., impulse in %BW*second) from trip onset to 1.0 sec after touchdown	Trip Outcome	Trunk angle at touchdown (deg)	Recovery step length (%BH)	Transformed for stats: Recovery step length (%BH)^2	Mean recovery step speed (m/s)	Transformed for stats: Mean recovery step speed (m/s)^3	Distance between pelvis and stepping toe at touchdown (%BH)	Transformed for stats: Square Root [Distance between pelvis and stepping toe at touchdown (%BH) + 27.5]	Sacrum height at touchdown (%SH during quiet standing)	Transformed for stats: Sacrum height at touchdown (%SH during quiet standing)^5	Gait Speed (m/s)	Pre-Training Timed-Up-and-Go Test (s)	Pre-Training Unipedal Stance Time (s)	Pre-Training 3-m Overground Walk Test (s)	Pre-Training Berg Balance Scale (score)	Post-Training Timed-Up-and-Go Test (s)	Post-Training Unipedal Stance Time (s)	Post-Training 3-m Overground Walk Test (s)	Post-Training Berg Balance Scale (score)
S01	CG	M	73	92.1	1.78	29.0683	1	Lowering	80.1497	Fall	31.5958	35.6172	1268.58	1.06776	1.21738	-1.76195	5.07327	100.139	1.00697e+10	1.27239	10.17	2.61	2.52	50	9.74	2.83	2.07	53
S07	CG	F	69	89.3	1.57	36.2287	1	Lowering	15.8909	Recovery	26.9643	39.4277	1554.54	1.46729	3.15902	-12.853	3.82714	103.146	1.16749e+10	1.54782	10.18	3.69	2.06	54	9.14	3.18	1.97	52
S09	CG	F	69	61.7	1.63	23.2226	2	Lowering	8.01668	Recovery	24.2874	42.0027	1764.23	1.43663	2.96507	-14.2873	3.63492	104.257	1.23175e+10	1.47378	7.31	30	2.13	56	8.24	30	2.14	56
S15	CG	F	67	65.5	1.56	26.9149	1	Lowering	90	Fall	27.2378	36.2185	1311.78	1.00446	1.01344	11.9555	6.28136	80.1305	3.30361e+09	1.57055	10.27	30	1.93	56	9.46	30	1.85	56
S15	CG	F	67	65.5	1.56	26.9149	2	Lowering	1.53794	Recovery	20.3943	47.5176	2257.92	1.50608	3.41622	-18.4899	3.00168	103.24	1.17282e+10	1.48687	10.27	30	1.93	56	9.46	30	1.85	56
S28	CG	M	73	104.3	1.78	32.9188	1	Elevating	0	Recovery	19.6282	45.2657	2048.98	2.10476	9.32415	-19.2933	2.86474	100.677	1.0343e+10	1.65578	6.95	30	1.62	56	8.71	30	1.65	56
S28	CG	M	73	104.3	1.78	32.9188	2	Lowering	70.4258	Fall	39.7846	53.0083	2809.88	1.91705	7.04531	-15.2968	3.4933	94.1935	7.41489e+09	1.96502	6.95	30	1.62	56	8.71	30	1.65	56
S33	CG	M	70	105.4	1.92	28.5916	2	Elevating	7.37633	Recovery	36.3537	41.0325	1683.67	1.70918	4.993	-17.6685	3.13553	103.357	1.17949e+10	1.3268	10.29	1.97	2.01	50	9.1	4.77	1.81	53
S51	CG	M	73	74.5	1.74	24.6069	1	Elevating	3.32007	Recovery	30.6693	37.5472	1409.79	1.6725	4.67844	-7.14776	4.51135	106.478	1.36867e+10	1.62848	11	15.61	2.23	56	10.79	30	1.9	56
S51	CG	M	73	74.5	1.74	24.6069	2	Lowering	0.474082	Recovery	20.6385	25.4456	647.48	1.15658	1.54714	-17.7802	3.11767	111.615	1.7323e+10	1.63357	11	15.61	2.23	56	10.79	30	1.9	56
S60	CG	F	67	90.8	1.76	29.313	1	Lowering	75.5807	Fall	36.8795	33.7829	1141.28	1.10299	1.34187	-8.3575	4.37521	103.12	1.16604e+10	1.37228	11.26	30	2.28	55	11.82	30	2.34	56
S60	CG	F	67	90.8	1.76	29.313	2	Lowering	63.9529	Fall	34.1463	43.0165	1850.42	1.34594	2.43823	-23.8098	1.92099	104.784	1.2632e+10	1.52547	11.26	30	2.28	55	11.82	30	2.34	56
S74	CG	F	77	75.8	1.73	25.3266	1	Lowering	106.728	Fall	25.3151	41.1923	1696.81	1.30309	2.2127	21.153	6.97517	69.8232	1.65959e+09	1.66887	9.49	29	1.96	55	9.83	30	1.6	56
S74	CG	F	77	75.8	1.73	25.3266	2	Lowering	98.8093	Fall	17.1827	39.5068	1560.79	1.24977	1.95205	19.4717	6.85359	68.7239	1.53299e+09	1.49658	9.49	29	1.96	55	9.83	30	1.6	56
S76	CG	F	80	59.9	1.57	24.3012	1	Lowering	63.6771	Fall	34.8541	37.3584	1395.65	1.15501	1.54083	-14.5779	3.59473	103.52	1.18883e+10	1.23519	15.62	0.38	2.21	50	14.74	5.69	2.08	52
S76	CG	F	80	59.9	1.57	24.3012	2	Lowering	1.4413	Recovery	29.0012	44.1618	1950.27	1.19929	1.72494	-23.4509	2.01223	106.062	1.34216e+10	1.07584	15.62	0.38	2.21	50	14.74	5.69	2.08	52
S05	NT	F	68	70.3	1.73	23.4889	1	Lowering	13.3992	Recovery	26.983	64.189	4120.23	2.15364	9.98891	-27.4886	0.106599	94.655	7.59832e+09	1.70478	8.06	30	1.92	55	6.22	30	1.67	56
S19	NT	M	77	69.5	1.65	25.528	1	Elevating	13.4438	Recovery	35.0672	58.2073	3388.09	2.08363	9.04605	-26.053	1.20293	101.648	1.08514e+10	1.57386	9.24	7.32	1.72	55	9.52	5.27	1.74	55
S19	NT	M	77	69.5	1.65	25.528	2	Elevating	4.4171	Recovery	27.9185	52.2826	2733.47	2.08341	9.04329	-22.6263	2.20765	103.846	1.20765e+10	1.60855	9.24	7.32	1.72	55	9.52	5.27	1.74	55
S20	NT	F	65	56.7	1.58	22.7127	2	Lowering	5.25515	Recovery	16.3805	53.3728	2848.65	1.71335	5.02966	-21.3131	2.48735	104.679	1.25688e+10	1.61707	8.77	30	1.74	55	8.63	30	1.83	56
S25	NT	M	78	69.9	1.72	23.6276	1	Elevating	9.77784	Recovery	29.7653	55.5449	3085.23	2.22341	10.9916	-19.9949	2.73954	95.3826	7.89487e+09	1.63407	10.74	13.9	1.79	56	10.18	30	1.76	56
S25	NT	M	78	69.9	1.72	23.6276	2	Elevating	5.61625	Recovery	30.9748	56.3826	3179	2.38715	13.6032	-19.308	2.86217	97.0332	8.60205e+09	1.77117	10.74	13.9	1.79	56	10.18	30	1.76	56
S34	NT	F	74	50	1.53	21.3593	1	Elevating	19.0088	Recovery	23.029	31.6828	1003.8	1.41017	2.80424	-2.90493	4.95934	100.77	1.03908e+10	1.57418	8.09	30	1.85	56	9.18	30	1.69	56
S34	NT	F	74	50	1.53	21.3593	2	Lowering	11.437	Recovery	24.2088	55.3707	3065.92	1.72124	5.09945	-20.6964	2.60838	98.5408	9.29136e+09	1.55665	8.09	30	1.85	56	9.18	30	1.69	56
S39	NT	F	75	75.3	1.59	29.7852	1	Lowering	2.01289	Recovery	19.9941	41.7739	1745.06	1.3495	2.45763	-16.0206	3.38812	103.647	1.19613e+10	1.26658	8.64	2.09	1.88	53	11.74	2.59	1.74	53
S39	NT	F	75	75.3	1.59	29.7852	2	Lowering	0.368716	Recovery	13.3024	37.7699	1426.56	1.28115	2.10283	-22.4932	2.23759	108.95	1.53508e+10	1.11478	8.64	2.09	1.88	53	11.74	2.59	1.74	53
S48	NT	F	71	53.7	1.55	22.3517	1	Lowering	89.6264	Fall	29.4245	36.0171	1297.23	0.978875	0.937956	9.2894	6.06543	91.5075	6.41628e+09	1.30339	9.86	4.02	2.4	53	9.56	9.38	2.47	55
S48	NT	F	71	53.7	1.55	22.3517	2	Lowering	1.12269	Recovery	15.1666	41.9976	1763.8	1.36596	2.54865	-20.7062	2.60649	102.842	1.15041e+10	1.33158	9.86	4.02	2.4	53	9.56	9.38	2.47	55
S55	NT	M	70	108.5	1.73	36.2525	1	Lowering	1.33586	Recovery	22.459	47.7428	2279.37	1.76203	5.47064	-20.7037	2.60697	100.697	1.03535e+10	1.5093	9.59	25.36	1.97	56	11.45	30	1.84	56
S69	NT	M	70	61.5	1.66	22.3182	1	Lowering	15.2367	Recovery	36.5118	63.1833	3992.13	2.03412	8.41646	-25.3644	1.46136	93.2664	7.0571e+09	1.7947	9.72	16.36	1.7	56	9.01	5.16	1.63	55
S69	NT	M	70	61.5	1.66	22.3182	2	Lowering	58.3978	Fall	40.4104	59.5474	3545.89	2.14451	9.86249	-12.0036	3.93655	85.2394	4.49988e+09	2.21819	9.72	16.36	1.7	56	9.01	5.16	1.63	55
S72	NT	F	71	83.4	1.6	32.5781	1	Lowering	101.951	Fall	26.7815	40.1284	1610.29	1.30449	2.21985	-2.1228	5.03758	80.3691	3.35308e+09	1.51332	8.86	29.56	1.62	56	11.14	30	1.88	53
S72	NT	F	71	83.4	1.6	32.5781	2	Lowering	97.4436	Fall	39.8769	46.572	2168.95	1.32471	2.3247	-5.47746	4.69282	93.4566	7.12934e+09	1.45339	8.86	29.56	1.62	56	11.14	30	1.88	53
S10	TT	F	66	91.2	1.71	31.1891	1	Lowering	92.7985	Fall	27.3149	52.72	2779.4	1.8917	6.76946	-10.183	4.16137	90.5997	6.10426e+09	1.84008	7.73	30	2.05	56	8.43	15.47	1.94	56
S10	TT	F	66	91.2	1.71	31.1891	2	Lowering	79.4644	Fall	26.3987	54.5591	2976.69	1.92611	7.14569	-11.2363	4.03283	92.461	6.7576e+09	1.86912	7.73	30	2.05	56	8.43	15.47	1.94	56
S18	TT	M	67	82.1	1.77	26.2058	1	Elevating	5.50966	Recovery	29.7381	37.9332	1438.93	1.95322	7.45162	-12.3614	3.89083	103.478	1.18642e+10	1.60751	9.91	30	1.96	56	10.3	30	1.88	56
S24	TT	F	74	67.2	1.61	25.9249	1	Lowering	75.7446	Fall	26.6311	49.353	2435.71	1.64043	4.4144	-4.64386	4.78081	95.967	8.13973e+09	1.6955	10.38	20.51	2.06	56	10.65	30	1.94	56
S26	TT	M	80	83.8	1.81	25.5792	1	Lowering	74.0278	Fall	28.9732	37.9107	1437.22	1.37237	2.58472	-1.96347	5.05337	92.0523	6.60958e+09	1.6702	11.13	30	1.97	56	11.3	30	2.2	56
S36	TT	F	74	57.6	1.59	22.7839	1	Lowering	2.69562	Recovery	18.1607	49.8796	2487.97	1.66418	4.60893	-18.3661	3.02224	101.615	1.08338e+10	1.54463	9.38	3.89	2.22	54	8.85	7.57	1.91	55
S36	TT	F	74	57.6	1.59	22.7839	2	Lowering	6.33649	Recovery	25.9806	44.7893	2006.08	1.49435	3.337	-15.1689	3.51157	104.333	1.23623e+10	1.59014	9.38	3.89	2.22	54	8.85	7.57	1.91	55
S37	TT	F	73	69	1.6	26.9531	1	Elevating	59.1305	Fall	20.4465	39.3763	1550.5	1.58123	3.95353	-4.77374	4.76721	102.976	1.15793e+10	1.38084	9.39	6.68	2.01	55	9	16.11	2.18	56
S44	TT	M	79	76.6	1.77	24.4502	1	Lowering	92.6149	Fall	32.1021	43.7274	1912.08	1.41527	2.83476	-5.51658	4.68865	92.6281	6.81889e+09	1.38104	12.32	2.05	2.03	49	13.62	2.16	1.95	53
S44	TT	M	79	76.6	1.77	24.4502	2	Lowering	2.84271	Recovery	23.8795	46.4883	2161.16	1.64569	4.45699	-19.749	2.78406	102.366	1.12404e+10	1.33939	12.32	2.05	2.03	49	13.62	2.16	1.95	53
S54	TT	F	69	83.7	1.55	34.8387	1	Elevating	66.7783	Fall	33.2851	48.9433	2395.45	1.6742	4.69268	-12.0718	3.92788	100.258	1.01297e+10	1.41357	9.45	1.93	2.48	53	9.89	2.08	2.07	53
S54	TT	F	69	83.7	1.55	34.8387	2	Elevating	66.1463	Fall	38.253	45.6417	2083.17	1.61702	4.22812	-11.1124	4.04816	103.292	1.17578e+10	1.45432	9.45	1.93	2.48	53	9.89	2.08	2.07	53
S59	TT	M	65	114.7	1.82	34.6275	1	Lowering	0.612471	Recovery	18.0628	49.2722	2427.75	1.76592	5.50694	-23.2671	2.05741	107.741	1.45176e+10	1.37504	12.87	10.18	2.13	56	11.09	2.07	2	53
S59	TT	M	65	114.7	1.82	34.6275	2	Lowering	0.630667	Recovery	15.5341	43.8667	1924.29	1.76193	5.46973	-21.3851	2.47284	107.459	1.43292e+10	1.54861	12.87	10.18	2.13	56	11.09	2.07	2	53
S81	TT	F	71	70.1	1.64	26.0634	1	Lowering	107.568	Fall	18.6253	38.1763	1457.43	1.25218	1.96337	14.3382	6.46825	71.9009	1.92164e+09	1.56921	11.59	30	1.85	56	9.84	15.96	1.61	56
S81	TT	F	71	70.1	1.64	26.0634	2	Lowering	98.9213	Fall	9.68443	43.5949	1900.51	1.45261	3.06511	-2.98145	4.95162	78.6029	3.0005e+09	1.46866	11.59	30	1.85	56	9.84	15.96	1.61	56
	CG mean				10 subjects		CG	3 elevating or 19%	16 trips	8 falls or 50%	28.4333	40.1314		1.3999	3.16061	-8.88717		97.7041		1.49596	10.4456	19.2656	2.07375	54.125	10.4325	22.01	1.92687	54.875
	SD							13 lowering		8 rec	6.89011	6.23783		0.31628	2.31961	14.3874		13.0177		0.20977	2.47412	13.052	0.238967	2.52653	1.97483	12.2599	0.23804	1.74642
	NT mean				10 subjects		NT	5 elevating or 29%	17 trips	4 falls or 24%	26.9561	49.5156		1.72479	5.99691	-16.2346		97.4428		1.5615	9.21882	17.1682	1.85588	55.0588	9.82118	18.5176	1.83294	54.9412
	SD							12 lowering		13 rec	8.15888	9.91585		0.422827	3.89911	10.1785		7.31066		0.247964	0.833351	11.3191	0.22768	1.24853	1.38285	12.6709	0.25139	1.19742
	TT mean				10 subjects		TT	4 elevating or 25%	16 trips	10 falls or 63%	24.5669	45.3895		1.63177	4.53019	-10.0276		96.7331		1.54674	10.4681	15.2056	2.095	54.4375	10.2931	12.2956	1.9475	54.75
	SD							12 lowering		6 rec	7.40537	5.23477		0.20126	1.62317	9.28203		10.0995		0.161919	1.67868	12.6998	0.183485	2.39357	1.59296	10.551	0.160976	1.43759
											-5.19519	23.3838	#DIV/0!	23.2078	89.7391	82.6744	#DIV/0!	-0.267404
											-13.5982	13.1023	#DIV/0!	16.5637	43.3328	12.8325	#DIV/0!	-0.993843

## Sheet: summary measures
Subject #	Group	Sex	Age	Mass (kg)	Height (m)	BMI (kg/m^2)	Trip Number	Stepping Strategy	Integrated harness force (i.e., impulse in %BW*second) from trip onset to 1.0 sec after touchdown	Trip Outcome	Trunk angle at touchdown (deg)	Recovery step length (%BH)	Transformed for stats: Recovery step length (%BH)^2	Mean recovery step speed (m/s)	Transformed for stats: Mean recovery step speed (m/s)^3	Distance between pelvis and stepping toe at touchdown (%BH)	Transformed for stats: Square Root [Distance between pelvis and stepping toe at touchdown (%BH) + 27.5]	Sacrum height at touchdown (%SH during quiet standing)	Transformed for stats: Sacrum height at touchdown (%SH during quiet standing)^5	Gait Speed (m/s)	Pre-Training Timed-Up-and-Go Test (s)	Pre-Training Unipedal Stance Time (s)	Pre-Training 3-m Overground Walk Test (s)	Pre-Training Berg Balance Scale (score)	Post-Training Timed-Up-and-Go Test (s)	Post-Training Unipedal Stance Time (s)	Post-Training 3-m Overground Walk Test (s)	Post-Training Berg Balance Scale (score)
S01	CG	M	73	92.1	1.78	29.0683	1	Lowering	80.1497	Fall	31.5958	35.6172	1268.58	1.06776	1.21738	-1.76195	5.07327	100.139	1.00697e+10	1.27239	10.17	2.61	2.52	50	9.74	2.83	2.07	53
S07	CG	F	69	89.3	1.57	36.2287	1	Lowering	15.8909	Recovery	26.9643	39.4277	1554.54	1.46729	3.15902	-12.853	3.82714	103.146	1.16749e+10	1.54782	10.18	3.69	2.06	54	9.14	3.18	1.97	52
S09	CG	F	69	61.7	1.63	23.2226	2	Lowering	8.01668	Recovery	24.2874	42.0027	1764.23	1.43663	2.96507	-14.2873	3.63492	104.257	1.23175e+10	1.47378	7.31	30	2.13	56	8.24	30	2.14	56
S15	CG	F	67	65.5	1.56	26.9149	1	Lowering	90	Fall	27.2378	36.2185	1311.78	1.00446	1.01344	11.9555	6.28136	80.1305	3.30361e+09	1.57055	10.27	30	1.93	56	9.46	30	1.85	56
S15	CG	F	67	65.5	1.56	26.9149	2	Lowering	1.53794	Recovery	20.3943	47.5176	2257.92	1.50608	3.41622	-18.4899	3.00168	103.24	1.17282e+10	1.48687	10.27	30	1.93	56	9.46	30	1.85	56
S28	CG	M	73	104.3	1.78	32.9188	1	Elevating	0	Recovery	19.6282	45.2657	2048.98	2.10476	9.32415	-19.2933	2.86474	100.677	1.0343e+10	1.65578	6.95	30	1.62	56	8.71	30	1.65	56
S28	CG	M	73	104.3	1.78	32.9188	2	Lowering	70.4258	Fall	39.7846	53.0083	2809.88	1.91705	7.04531	-15.2968	3.4933	94.1935	7.41489e+09	1.96502	6.95	30	1.62	56	8.71	30	1.65	56
S33	CG	M	70	105.4	1.92	28.5916	2	Elevating	7.37633	Recovery	36.3537	41.0325	1683.67	1.70918	4.993	-17.6685	3.13553	103.357	1.17949e+10	1.3268	10.29	1.97	2.01	50	9.1	4.77	1.81	53
S51	CG	M	73	74.5	1.74	24.6069	1	Elevating	3.32007	Recovery	30.6693	37.5472	1409.79	1.6725	4.67844	-7.14776	4.51135	106.478	1.36867e+10	1.62848	11	15.61	2.23	56	10.79	30	1.9	56
S51	CG	M	73	74.5	1.74	24.6069	2	Lowering	0.474082	Recovery	20.6385	25.4456	647.48	1.15658	1.54714	-17.7802	3.11767	111.615	1.7323e+10	1.63357	11	15.61	2.23	56	10.79	30	1.9	56
S60	CG	F	67	90.8	1.76	29.313	1	Lowering	75.5807	Fall	36.8795	33.7829	1141.28	1.10299	1.34187	-8.3575	4.37521	103.12	1.16604e+10	1.37228	11.26	30	2.28	55	11.82	30	2.34	56
S60	CG	F	67	90.8	1.76	29.313	2	Lowering	63.9529	Fall	34.1463	43.0165	1850.42	1.34594	2.43823	-23.8098	1.92099	104.784	1.2632e+10	1.52547	11.26	30	2.28	55	11.82	30	2.34	56
S74	CG	F	77	75.8	1.73	25.3266	1	Lowering	106.728	Fall	25.3151	41.1923	1696.81	1.30309	2.2127	21.153	6.97517	69.8232	1.65959e+09	1.66887	9.49	29	1.96	55	9.83	30	1.6	56
S74	CG	F	77	75.8	1.73	25.3266	2	Lowering	98.8093	Fall	17.1827	39.5068	1560.79	1.24977	1.95205	19.4717	6.85359	68.7239	1.53299e+09	1.49658	9.49	29	1.96	55	9.83	30	1.6	56
S76	CG	F	80	59.9	1.57	24.3012	1	Lowering	63.6771	Fall	34.8541	37.3584	1395.65	1.15501	1.54083	-14.5779	3.59473	103.52	1.18883e+10	1.23519	15.62	0.38	2.21	50	14.74	5.69	2.08	52
S76	CG	F	80	59.9	1.57	24.3012	2	Lowering	1.4413	Recovery	29.0012	44.1618	1950.27	1.19929	1.72494	-23.4509	2.01223	106.062	1.34216e+10	1.07584	15.62	0.38	2.21	50	14.74	5.69	2.08	52
S05	NT	F	68	70.3	1.73	23.4889	1	Lowering	13.3992	Recovery	26.983	64.189	4120.23	2.15364	9.98891	-27.4886	0.106599	94.655	7.59832e+09	1.70478	8.06	30	1.92	55	6.22	30	1.67	56
S19	NT	M	77	69.5	1.65	25.528	1	Elevating	13.4438	Recovery	35.0672	58.2073	3388.09	2.08363	9.04605	-26.053	1.20293	101.648	1.08514e+10	1.57386	9.24	7.32	1.72	55	9.52	5.27	1.74	55
S19	NT	M	77	69.5	1.65	25.528	2	Elevating	4.4171	Recovery	27.9185	52.2826	2733.47	2.08341	9.04329	-22.6263	2.20765	103.846	1.20765e+10	1.60855	9.24	7.32	1.72	55	9.52	5.27	1.74	55
S20	NT	F	65	56.7	1.58	22.7127	2	Lowering	5.25515	Recovery	16.3805	53.3728	2848.65	1.71335	5.02966	-21.3131	2.48735	104.679	1.25688e+10	1.61707	8.77	30	1.74	55	8.63	30	1.83	56
S25	NT	M	78	69.9	1.72	23.6276	1	Elevating	9.77784	Recovery	29.7653	55.5449	3085.23	2.22341	10.9916	-19.9949	2.73954	95.3826	7.89487e+09	1.63407	10.74	13.9	1.79	56	10.18	30	1.76	56
S25	NT	M	78	69.9	1.72	23.6276	2	Elevating	5.61625	Recovery	30.9748	56.3826	3179	2.38715	13.6032	-19.308	2.86217	97.0332	8.60205e+09	1.77117	10.74	13.9	1.79	56	10.18	30	1.76	56
S34	NT	F	74	50	1.53	21.3593	1	Elevating	19.0088	Recovery	23.029	31.6828	1003.8	1.41017	2.80424	-2.90493	4.95934	100.77	1.03908e+10	1.57418	8.09	30	1.85	56	9.18	30	1.69	56
S34	NT	F	74	50	1.53	21.3593	2	Lowering	11.437	Recovery	24.2088	55.3707	3065.92	1.72124	5.09945	-20.6964	2.60838	98.5408	9.29136e+09	1.55665	8.09	30	1.85	56	9.18	30	1.69	56
S39	NT	F	75	75.3	1.59	29.7852	1	Lowering	2.01289	Recovery	19.9941	41.7739	1745.06	1.3495	2.45763	-16.0206	3.38812	103.647	1.19613e+10	1.26658	8.64	2.09	1.88	53	11.74	2.59	1.74	53
S39	NT	F	75	75.3	1.59	29.7852	2	Lowering	0.368716	Recovery	13.3024	37.7699	1426.56	1.28115	2.10283	-22.4932	2.23759	108.95	1.53508e+10	1.11478	8.64	2.09	1.88	53	11.74	2.59	1.74	53
S48	NT	F	71	53.7	1.55	22.3517	1	Lowering	89.6264	Fall	29.4245	36.0171	1297.23	0.978875	0.937956	9.2894	6.06543	91.5075	6.41628e+09	1.30339	9.86	4.02	2.4	53	9.56	9.38	2.47	55
S48	NT	F	71	53.7	1.55	22.3517	2	Lowering	1.12269	Recovery	15.1666	41.9976	1763.8	1.36596	2.54865	-20.7062	2.60649	102.842	1.15041e+10	1.33158	9.86	4.02	2.4	53	9.56	9.38	2.47	55
S55	NT	M	70	108.5	1.73	36.2525	1	Lowering	1.33586	Recovery	22.459	47.7428	2279.37	1.76203	5.47064	-20.7037	2.60697	100.697	1.03535e+10	1.5093	9.59	25.36	1.97	56	11.45	30	1.84	56
S69	NT	M	70	61.5	1.66	22.3182	1	Lowering	15.2367	Recovery	36.5118	63.1833	3992.13	2.03412	8.41646	-25.3644	1.46136	93.2664	7.0571e+09	1.7947	9.72	16.36	1.7	56	9.01	5.16	1.63	55
S69	NT	M	70	61.5	1.66	22.3182	2	Lowering	58.3978	Fall	40.4104	59.5474	3545.89	2.14451	9.86249	-12.0036	3.93655	85.2394	4.49988e+09	2.21819	9.72	16.36	1.7	56	9.01	5.16	1.63	55
S72	NT	F	71	83.4	1.6	32.5781	1	Lowering	101.951	Fall	26.7815	40.1284	1610.29	1.30449	2.21985	-2.1228	5.03758	80.3691	3.35308e+09	1.51332	8.86	29.56	1.62	56	11.14	30	1.88	53
S72	NT	F	71	83.4	1.6	32.5781	2	Lowering	97.4436	Fall	39.8769	46.572	2168.95	1.32471	2.3247	-5.47746	4.69282	93.4566	7.12934e+09	1.45339	8.86	29.56	1.62	56	11.14	30	1.88	53
S10	TT	F	66	91.2	1.71	31.1891	1	Lowering	92.7985	Fall	27.3149	52.72	2779.4	1.8917	6.76946	-10.183	4.16137	90.5997	6.10426e+09	1.84008	7.73	30	2.05	56	8.43	15.47	1.94	56
S10	TT	F	66	91.2	1.71	31.1891	2	Lowering	79.4644	Fall	26.3987	54.5591	2976.69	1.92611	7.14569	-11.2363	4.03283	92.461	6.7576e+09	1.86912	7.73	30	2.05	56	8.43	15.47	1.94	56
S18	TT	M	67	82.1	1.77	26.2058	1	Elevating	5.50966	Recovery	29.7381	37.9332	1438.93	1.95322	7.45162	-12.3614	3.89083	103.478	1.18642e+10	1.60751	9.91	30	1.96	56	10.3	30	1.88	56
S24	TT	F	74	67.2	1.61	25.9249	1	Lowering	75.7446	Fall	26.6311	49.353	2435.71	1.64043	4.4144	-4.64386	4.78081	95.967	8.13973e+09	1.6955	10.38	20.51	2.06	56	10.65	30	1.94	56
S26	TT	M	80	83.8	1.81	25.5792	1	Lowering	74.0278	Fall	28.9732	37.9107	1437.22	1.37237	2.58472	-1.96347	5.05337	92.0523	6.60958e+09	1.6702	11.13	30	1.97	56	11.3	30	2.2	56
S36	TT	F	74	57.6	1.59	22.7839	1	Lowering	2.69562	Recovery	18.1607	49.8796	2487.97	1.66418	4.60893	-18.3661	3.02224	101.615	1.08338e+10	1.54463	9.38	3.89	2.22	54	8.85	7.57	1.91	55
S36	TT	F	74	57.6	1.59	22.7839	2	Lowering	6.33649	Recovery	25.9806	44.7893	2006.08	1.49435	3.337	-15.1689	3.51157	104.333	1.23623e+10	1.59014	9.38	3.89	2.22	54	8.85	7.57	1.91	55
S37	TT	F	73	69	1.6	26.9531	1	Elevating	59.1305	Fall	20.4465	39.3763	1550.5	1.58123	3.95353	-4.77374	4.76721	102.976	1.15793e+10	1.38084	9.39	6.68	2.01	55	9	16.11	2.18	56
S44	TT	M	79	76.6	1.77	24.4502	1	Lowering	92.6149	Fall	32.1021	43.7274	1912.08	1.41527	2.83476	-5.51658	4.68865	92.6281	6.81889e+09	1.38104	12.32	2.05	2.03	49	13.62	2.16	1.95	53
S44	TT	M	79	76.6	1.77	24.4502	2	Lowering	2.84271	Recovery	23.8795	46.4883	2161.16	1.64569	4.45699	-19.749	2.78406	102.366	1.12404e+10	1.33939	12.32	2.05	2.03	49	13.62	2.16	1.95	53
S54	TT	F	69	83.7	1.55	34.8387	1	Elevating	66.7783	Fall	33.2851	48.9433	2395.45	1.6742	4.69268	-12.0718	3.92788	100.258	1.01297e+10	1.41357	9.45	1.93	2.48	53	9.89	2.08	2.07	53
S54	TT	F	69	83.7	1.55	34.8387	2	Elevating	66.1463	Fall	38.253	45.6417	2083.17	1.61702	4.22812	-11.1124	4.04816	103.292	1.17578e+10	1.45432	9.45	1.93	2.48	53	9.89	2.08	2.07	53
S59	TT	M	65	114.7	1.82	34.6275	1	Lowering	0.612471	Recovery	18.0628	49.2722	2427.75	1.76592	5.50694	-23.2671	2.05741	107.741	1.45176e+10	1.37504	12.87	10.18	2.13	56	11.09	2.07	2	53
S59	TT	M	65	114.7	1.82	34.6275	2	Lowering	0.630667	Recovery	15.5341	43.8667	1924.29	1.76193	5.46973	-21.3851	2.47284	107.459	1.43292e+10	1.54861	12.87	10.18	2.13	56	11.09	2.07	2	53
S81	TT	F	71	70.1	1.64	26.0634	1	Lowering	107.568	Fall	18.6253	38.1763	1457.43	1.25218	1.96337	14.3382	6.46825	71.9009	1.92164e+09	1.56921	11.59	30	1.85	56	9.84	15.96	1.61	56
S81	TT	F	71	70.1	1.64	26.0634	2	Lowering	98.9213	Fall	9.68443	43.5949	1900.51	1.45261	3.06511	-2.98145	4.95162	78.6029	3.0005e+09	1.46866	11.59	30	1.85	56	9.84	15.96	1.61	56
	CG mean				10 subjects		CG	3 elevating or 19%	16 trips	8 falls or 50%	28.4333	40.1314		1.3999	3.16061	-8.88717		97.7041		1.49596	10.4456	19.2656	2.07375	54.125	10.4325	22.01	1.92687	54.875
	SD							13 lowering		8 rec	6.89011	6.23783		0.31628	2.31961	14.3874		13.0177		0.20977	2.47412	13.052	0.238967	2.52653	1.97483	12.2599	0.23804	1.74642
	NT mean				10 subjects		NT	5 elevating or 29%	17 trips	4 falls or 24%	26.9561	49.5156		1.72479	5.99691	-16.2346		97.4428		1.5615	9.21882	17.1682	1.85588	55.0588	9.82118	18.5176	1.83294	54.9412
	SD							12 lowering		13 rec	8.15888	9.91585		0.422827	3.89911	10.1785		7.31066		0.247964	0.833351	11.3191	0.22768	1.24853	1.38285	12.6709	0.25139	1.19742
	TT mean				10 subjects		TT	4 elevating or 25%	16 trips	10 falls or 63%	24.5669	45.3895		1.63177	4.53019	-10.0276		96.7331		1.54674	10.4681	15.2056	2.095	54.4375	10.2931	12.2956	1.9475	54.75
	SD							12 lowering		6 rec	7.40537	5.23477		0.20126	1.62317	9.28203		10.0995		0.161919	1.67868	12.6998	0.183485	2.39357	1.59296	10.551	0.160976	1.43759
											-5.19519	23.3838	#DIV/0!	23.2078	89.7391	82.6744	#DIV/0!	-0.267404
											-13.5982	13.1023	#DIV/0!	16.5637	43.3328	12.8325	#DIV/0!	-0.993843
